# Supplementary material for: Can ECIS Biosensor Technology Be Used to Measure the Cellular Responses of Glioblastoma Stem Cells?
Source: Biosensors (Basel). 2021 Dec 6;11(12):498. doi: 10.3390/bios11120498 (PMC8699647; doi:10.3390/bios11120498)
Supplement: Supplementary file 1 [file biosensors-11-00498-s001.zip]

Archive with 1 entries (1 files):
- biosensors-1447619-supplementary.pdf
